# Supplementary material for: Application of transesophageal echocardiography for localization in totally implantable venous access port implantation through subclavian approach in children
Source: Clin Cardiol. 2020 Nov 25;44(1):129–35. doi: 10.1002/clc.23518 (PMC7803355; doi:10.1002/clc.23518)
Supplement: Supplementary file 1 — Appendix S1 Supporting information. [file CLC-44-129-s001.zip]

Archive with 4 entries (4 files):
- CLC_23518_CONSORT Flow diagram.eps
- CLC_23518_Informed Consent for Clinical Medical Research ( Parents' Edition).docx
- CLC_23518_Informed Consent for Clinical Medical Research (Children's Edition).docx
- CLC_23518_IRB.pdf
